# Supplementary material for: Genome-wide association study of abdominal MRI-measured visceral fat: The multiethnic cohort adiposity phenotype study
Source: PLoS One. 2023 Jan 6;18(1):e0279932. doi: 10.1371/journal.pone.0279932 (PMC9821421; doi:10.1371/journal.pone.0279932)
Supplement: S1 Table — (XLSX) [file pone.0279932.s003.xlsx]

## Sheet: S1 Table
S1 Table. Lead variants (P<10-7) from the viseral fat to abdominal area ratio GWAS further adjusted for total fat mass (kg)
		Sex-combined (N=1,767)a			Male (n=866)b			Female (n=901)b
Variant	Chrc	Beta	SE	P	Beta	SE	P	Beta	SE	P
rs79837492	2	-3.74	0.79	2.5x10-6	-5.24	1.17	9.7x10-6	-1.68	1.03	0.1
rs2968545	2	-2.71	0.63	1.8x10-5	-4.8	0.96	6.68x10-7	-0.41	0.8	0.61
rs79926925	13	3.98	0.96	3.6x10-5	2.3	1.47	2.5x10-6	6.15	1.2	3.93x10-7
aAdjusted for age, sex, principal components 1-4, and total fat mass. b C Adjusted for age, sex-specific principal components, and total fat mass. cChr, chromosome.
