# Supplementary material for: Genome-wide association study of abdominal MRI-measured visceral fat: The multiethnic cohort adiposity phenotype study
Source: PLoS One. 2023 Jan 6;18(1):e0279932. doi: 10.1371/journal.pone.0279932 (PMC9821421; doi:10.1371/journal.pone.0279932)
Supplement: S2 Table — Genetic variants with P<10−7 from the self-reported male and female GWAS on the visceral fat to abdominal area ratio, in the other sex: a) Female (n = 909), b) Male (n = 878). (XLSX) [file pone.0279932.s004.xlsx]

## Sheet: S2 Table
S2 Table. Genetic variants with P<10-7 from the self-reported male and female GWAS on the visceral fat to abdominal area ratio, in the other sex
a) Female (n=909)a
SNP	Chrb	Positionc	Imputed Info score	Ref Allele	Effect Allele	EAFd	Beta	SE	P-value
rs2968545	2	125209666	0.99	A	C	0.033399	-0.702654	0.851332	0.409386
rs2420858	2	125213719	0.99	G	T	0.033511	-0.714664	0.851015	0.401255
rs77575492	2	125216924	0.99	A	G	0.033614	-0.725484	0.850492	0.393876
rs2420864	2	125217386	0.99	C	T	0.033629	-0.726976	0.850406	0.392857
rs78658619	2	125191084	0.93	C	T	0.0205306	-1.49468	1.09946	0.17434
rs79269543	2	125194156	0.95	C	T	0.0203421	-1.58927	1.09571	0.14728
rs79837492	2	125201730	0.96	C	T	0.019708	-1.80793	1.10004	0.100626
rs77575492	2	125200134	0.96	A	G	0.0198709	-1.75437	1.09966	0.110978
rs113164486	2	125173963	0.87	G	A	0.023153	-1.58668	1.06019	0.134846
rs76377414	2	125237347	0.98	A	G	0.0194037	-1.89253	1.09184	0.0833756
rs76524201	2	125176877	0.88	A	G	0.0229221	-1.59373	1.05993	0.13303
rs75297301	2	125207690	genotyped	T	C	0.0188726	-1.82995	1.09478	0.094965
rs76377414	2	125208103	1	A	C	0.0188839	-1.83278	1.09476	0.0944511
rs76651976	2	125208020	1	A	G	0.0188823	-1.83238	1.09477	0.0945245
rs111545964	2	125227517	0.98	G	A	0.0211921	-1.79556	1.04827	0.0870775
rs111548554	2	125211775	0.99	A	T	0.0189741	-1.85196	1.09449	0.0909774
rs74805958	2	125216045	0.99	T	C	0.0191067	-1.87651	1.09328	0.086431
rs76381612	2	125236095	0.98	A	C	0.0194161	-1.90281	1.09043	0.0813243
rs77919433	2	125178343	0.88	C	G	0.0228595	-1.59349	1.05863	0.132614
b) Male (n=878)a
SNP	Chrb	Positionc	Imputed Info score	Ref Allele	Effect Allele	EAFd	Beta	SE	P-value
rs79926925	13	20891618	0.99	T	C	0.013	1.58	1.68	0.35
aAdjusted for age, sex, and sex-specific principal components 1-4. bChr, chromosome. cPosition according to NCBI build37. dEAF, Effect allele frequency.
