# Supplementary material for: Genome-wide association study of abdominal MRI-measured visceral fat: The multiethnic cohort adiposity phenotype study
Source: PLoS One. 2023 Jan 6;18(1):e0279932. doi: 10.1371/journal.pone.0279932 (PMC9821421; doi:10.1371/journal.pone.0279932)
Supplement: S3 Table — (XLSX) [file pone.0279932.s005.xlsx]

## Sheet: S3 Table
S3 Table. Genetic variants with P<10-7 from the self-reported male and female GWAS on the visceral fat to abdominal area ratio, in the other sex by race/ethnicity
a) Females (n=909)a
		African American (n=175)				European American (n=194)				Japanese American (n=201)				Latino (n=185)				Native Hawaiian (n=154)
Variant	Chrb	EAFa	Beta	SE	P	EAFa	Beta	SE	P	EAFa	Beta	SE	P	EAFa	Beta	SE	P	EAFa	Beta	SE	P
rs2968545a,b	2	0.078815	-0.0962287	1.06489	0.928105	0.046154	1.17826	1.56945	0.45375	-	-	-	-	0.026622	-1.89366	1.92612	0.326868	0.016062	-6.59416	2.95947	0.0273884
rs2420858	2	0.079201	-0.119164	1.06435	0.91099	0.046154	1.17706	1.56945	0.45421	-	-	-	-	0.02662	-1.89414	1.92611	0.326746	0.016261	-6.58678	2.95387	0.0272711
rs77575492	2	0.079559	-0.14111	1.06335	0.894587	0.046154	1.17706	1.56945	0.45421	-	-	-	-	0.026617	-1.89532	1.92611	0.326442	0.016444	-6.56564	2.94672	0.0273913
rs2420864	2	0.079608	-0.144141	1.06319	0.892321	0.046154	1.17706	1.56945	0.45421	-	-	-	-	0.026617	-1.89532	1.92611	0.326442	0.016469	-6.56192	2.94549	0.0274137
rs78658619	2	0.0148194	-2.69506	2.39619	0.262309	0.0466561	0.106574	1.57	0.945952	-	-	-	-	0.0221007	-1.22523	2.18484	0.575647	0.0187759	-5.59507	3.07199	0.0705916
rs79269543	2	0.0146541	-2.71022	2.39869	0.26014	0.0465792	0.12705	1.56589	0.93542	-	-	-	-	0.0219809	-1.51733	2.16864	0.485046	0.0182448	-5.87044	3.06763	0.0576055
rs79837492	2	0.0141159	-2.76791	2.40303	0.251021	0.0463767	0.176867	1.56215	0.909977	-	-	-	-	0.0207521	-2.24125	2.239	0.318184	0.0171259	-6.31543	3.03296	0.0390509
rs77575492	2	0.0142384	-2.76195	2.40247	0.25193	0.0464229	0.162916	1.56318	0.917106	-	-	-	-	0.0210601	-2.05061	2.22475	0.357919	0.017443	-6.21299	3.04548	0.0431336
rs113164486	2	0.0181324	-4.19266	2.18514	0.0567155	0.0468082	-0.468539	1.59992	0.769961	-	-	-	-	0.0311229	-0.364742	1.90177	0.848125	0.0187169	-4.63276	3.18024	0.147323
rs75293929	2	0.017747	-2.31756	2.18272	0.289861	0.0438358	0.572801	1.61146	0.722649	-	-	-	-	0.0186248	-3.15902	2.27067	0.165893	0.0170468	-6.41541	2.90588	0.0288126
rs76524201	2	0.0178115	-4.1814	2.18152	0.0569681	0.0468584	-0.476064	1.59512	0.765691	-	-	-	-	0.0307796	-0.320581	1.90884	0.866817	0.0182163	-4.81966	3.19323	0.13336
rs75297301	2	0.016345	-1.90451	2.17387	0.382231	0.0435922	0.552667	1.6107	0.731892	-	-	-	-	0.0186196	-3.16369	2.26858	0.164883	0.0159034	-6.59501	2.96196	0.0274968
rs76377414	2	0.0163831	-1.91925	2.17414	0.378626	0.0435922	0.552667	1.6107	0.731892	-	-	-	-	0.0186196	-3.16369	2.26858	0.164883	0.0159252	-6.59517	2.96162	0.0274754
rs76651976	2	0.0163777	-1.91714	2.1741	0.379141	0.0435922	0.552667	1.6107	0.731892	-	-	-	-	0.0186196	-3.16369	2.26858	0.164883	0.015922	-6.59516	2.96167	0.0274784
rs111545964	2	0.0260623	-1.99516	1.78371	0.264932	0.0436026	0.553186	1.61072	0.731653	-	-	-	-	0.0197843	-2.80169	2.24505	0.213692	0.0168042	-6.48749	2.92528	0.0281074
rs111548554	2	0.0166928	-2.02179	2.1744	0.3538	0.0435897	0.551769	1.6108	0.732326	-	-	-	-	0.018617	-3.16522	2.26856	0.164676	0.0160928	-6.58819	2.95827	0.0274649
rs74805958	2	0.0171222	-2.15384	2.16817	0.321949	0.0435922	0.551409	1.6107	0.732478	-	-	-	-	0.0186222	-3.16332	2.2686	0.164938	0.0163504	-6.56938	2.94989	0.0274682
rs76381612	2	0.0178748	-2.35139	2.16742	0.27953	0.0437744	0.567417	1.61136	0.725133	-	-	-	-	0.0186326	-3.16116	2.26934	0.165361	0.0170406	-6.41739	2.90642	0.0287933
rs77919433	2	0.0182357	-4.0959	2.17974	0.0619651	0.0469179	-0.47247	1.59109	0.766836	-	-	-	-	0.0302384	-0.350414	1.90861	0.854539	0.0179826	-4.93912	3.19783	0.124611
b) Males (n=878)a
		African American (n=126)				European American (n=207)				Japanese American (n=227)				Latino (n=187)				Native Hawaiian (n=131)
Variant	Chrb	EAFa	Beta	SE	P	EAFa	Beta	SE	P	EAFa	Beta	SE	P	EAFa	Beta	SE	P	EAFa	Beta	SE	P
rs79926925	13	-	-	-	-	-	-	-	-	0.035	2.75	1.98	0.17	-	-	-	-	0.025	1.56	3.32	0.64
aAdjusted for age, sex, and race/ethnicity specific principal components 1-4. bChr, chromosome. cEAF, Effect allele frequency.
