# Supplementary material for: Genome-wide association study of abdominal MRI-measured visceral fat: The multiethnic cohort adiposity phenotype study
Source: PLoS One. 2023 Jan 6;18(1):e0279932. doi: 10.1371/journal.pone.0279932 (PMC9821421; doi:10.1371/journal.pone.0279932)
Supplement: S4 Table — (XLSX) [file pone.0279932.s006.xlsx]

## Sheet: S1 Table
S1 Table. Lead variants (P<10-7) from the viseral fat to abdominal area ratio GWAS further adjusted for total fat mass (kg)
		Sex-combined (N=1,767)a			Male (n=866)b			Female (n=901)b
Variant	Chrc	Beta	SE	P	Beta	SE	P	Beta	SE	P
rs79837492	2	-3.74	0.79	2.5x10-6	-5.24	1.17	9.7x10-6	-1.68	1.03	0.1
rs2968545	2	-2.71	0.63	1.8x10-5	-4.8	0.96	6.68x10-7	-0.41	0.8	0.61
rs79926925	13	3.98	0.96	3.6x10-5	2.3	1.47	2.5x10-6	6.15	1.2	3.93x10-7
aAdjusted for age, sex, principal components 1-4, and total fat mass. b C Adjusted for age, sex-specific principal components, and total fat mass. cChr, chromosome.

## Sheet: S2 Table
S2 Table. Genetic variants with P<10-7 from the self-reported male and female GWAS on the visceral fat to abdominal area ratio, in the other sex
a) Female (n=909)a
SNP	Chrb	Positionc	Imputed Info score	Ref Allele	Effect Allele	EAFd	Beta	SE	P-value
rs2968545	2	125209666	0.99	A	C	0.033399	-0.702654	0.851332	0.409386
rs2420858	2	125213719	0.99	G	T	0.033511	-0.714664	0.851015	0.401255
rs77575492	2	125216924	0.99	A	G	0.033614	-0.725484	0.850492	0.393876
rs2420864	2	125217386	0.99	C	T	0.033629	-0.726976	0.850406	0.392857
rs78658619	2	125191084	0.93	C	T	0.0205306	-1.49468	1.09946	0.17434
rs79269543	2	125194156	0.95	C	T	0.0203421	-1.58927	1.09571	0.14728
rs79837492	2	125201730	0.96	C	T	0.019708	-1.80793	1.10004	0.100626
rs77575492	2	125200134	0.96	A	G	0.0198709	-1.75437	1.09966	0.110978
rs113164486	2	125173963	0.87	G	A	0.023153	-1.58668	1.06019	0.134846
rs76377414	2	125237347	0.98	A	G	0.0194037	-1.89253	1.09184	0.0833756
rs76524201	2	125176877	0.88	A	G	0.0229221	-1.59373	1.05993	0.13303
rs75297301	2	125207690	genotyped	T	C	0.0188726	-1.82995	1.09478	0.094965
rs76377414	2	125208103	1	A	C	0.0188839	-1.83278	1.09476	0.0944511
rs76651976	2	125208020	1	A	G	0.0188823	-1.83238	1.09477	0.0945245
rs111545964	2	125227517	0.98	G	A	0.0211921	-1.79556	1.04827	0.0870775
rs111548554	2	125211775	0.99	A	T	0.0189741	-1.85196	1.09449	0.0909774
rs74805958	2	125216045	0.99	T	C	0.0191067	-1.87651	1.09328	0.086431
rs76381612	2	125236095	0.98	A	C	0.0194161	-1.90281	1.09043	0.0813243
rs77919433	2	125178343	0.88	C	G	0.0228595	-1.59349	1.05863	0.132614
b) Male (n=878)a
SNP	Chrb	Positionc	Imputed Info score	Ref Allele	Effect Allele	EAFd	Beta	SE	P-value
rs79926925	13	20891618	0.99	T	C	0.013	1.58	1.68	0.35
aAdjusted for age, sex, and sex-specific principal components 1-4. bChr, chromosome. cPosition according to NCBI build37. dEAF, Effect allele frequency.

## Sheet: S3 Table
S3 Table. Genetic variants with P<10-7 from the self-reported male and female GWAS on the visceral fat to abdominal area ratio, in the other sex by race/ethnicity
a) Females (n=909)a
		African American (n=175)				European American (n=194)				Japanese American (n=201)				Latino (n=185)				Native Hawaiian (n=154)
Variant	Chrb	EAFa	Beta	SE	P	EAFa	Beta	SE	P	EAFa	Beta	SE	P	EAFa	Beta	SE	P	EAFa	Beta	SE	P
rs2968545a,b	2	0.078815	-0.0962287	1.06489	0.928105	0.046154	1.17826	1.56945	0.45375	-	-	-	-	0.026622	-1.89366	1.92612	0.326868	0.016062	-6.59416	2.95947	0.0273884
rs2420858	2	0.079201	-0.119164	1.06435	0.91099	0.046154	1.17706	1.56945	0.45421	-	-	-	-	0.02662	-1.89414	1.92611	0.326746	0.016261	-6.58678	2.95387	0.0272711
rs77575492	2	0.079559	-0.14111	1.06335	0.894587	0.046154	1.17706	1.56945	0.45421	-	-	-	-	0.026617	-1.89532	1.92611	0.326442	0.016444	-6.56564	2.94672	0.0273913
rs2420864	2	0.079608	-0.144141	1.06319	0.892321	0.046154	1.17706	1.56945	0.45421	-	-	-	-	0.026617	-1.89532	1.92611	0.326442	0.016469	-6.56192	2.94549	0.0274137
rs78658619	2	0.0148194	-2.69506	2.39619	0.262309	0.0466561	0.106574	1.57	0.945952	-	-	-	-	0.0221007	-1.22523	2.18484	0.575647	0.0187759	-5.59507	3.07199	0.0705916
rs79269543	2	0.0146541	-2.71022	2.39869	0.26014	0.0465792	0.12705	1.56589	0.93542	-	-	-	-	0.0219809	-1.51733	2.16864	0.485046	0.0182448	-5.87044	3.06763	0.0576055
rs79837492	2	0.0141159	-2.76791	2.40303	0.251021	0.0463767	0.176867	1.56215	0.909977	-	-	-	-	0.0207521	-2.24125	2.239	0.318184	0.0171259	-6.31543	3.03296	0.0390509
rs77575492	2	0.0142384	-2.76195	2.40247	0.25193	0.0464229	0.162916	1.56318	0.917106	-	-	-	-	0.0210601	-2.05061	2.22475	0.357919	0.017443	-6.21299	3.04548	0.0431336
rs113164486	2	0.0181324	-4.19266	2.18514	0.0567155	0.0468082	-0.468539	1.59992	0.769961	-	-	-	-	0.0311229	-0.364742	1.90177	0.848125	0.0187169	-4.63276	3.18024	0.147323
rs75293929	2	0.017747	-2.31756	2.18272	0.289861	0.0438358	0.572801	1.61146	0.722649	-	-	-	-	0.0186248	-3.15902	2.27067	0.165893	0.0170468	-6.41541	2.90588	0.0288126
rs76524201	2	0.0178115	-4.1814	2.18152	0.0569681	0.0468584	-0.476064	1.59512	0.765691	-	-	-	-	0.0307796	-0.320581	1.90884	0.866817	0.0182163	-4.81966	3.19323	0.13336
rs75297301	2	0.016345	-1.90451	2.17387	0.382231	0.0435922	0.552667	1.6107	0.731892	-	-	-	-	0.0186196	-3.16369	2.26858	0.164883	0.0159034	-6.59501	2.96196	0.0274968
rs76377414	2	0.0163831	-1.91925	2.17414	0.378626	0.0435922	0.552667	1.6107	0.731892	-	-	-	-	0.0186196	-3.16369	2.26858	0.164883	0.0159252	-6.59517	2.96162	0.0274754
rs76651976	2	0.0163777	-1.91714	2.1741	0.379141	0.0435922	0.552667	1.6107	0.731892	-	-	-	-	0.0186196	-3.16369	2.26858	0.164883	0.015922	-6.59516	2.96167	0.0274784
rs111545964	2	0.0260623	-1.99516	1.78371	0.264932	0.0436026	0.553186	1.61072	0.731653	-	-	-	-	0.0197843	-2.80169	2.24505	0.213692	0.0168042	-6.48749	2.92528	0.0281074
rs111548554	2	0.0166928	-2.02179	2.1744	0.3538	0.0435897	0.551769	1.6108	0.732326	-	-	-	-	0.018617	-3.16522	2.26856	0.164676	0.0160928	-6.58819	2.95827	0.0274649
rs74805958	2	0.0171222	-2.15384	2.16817	0.321949	0.0435922	0.551409	1.6107	0.732478	-	-	-	-	0.0186222	-3.16332	2.2686	0.164938	0.0163504	-6.56938	2.94989	0.0274682
rs76381612	2	0.0178748	-2.35139	2.16742	0.27953	0.0437744	0.567417	1.61136	0.725133	-	-	-	-	0.0186326	-3.16116	2.26934	0.165361	0.0170406	-6.41739	2.90642	0.0287933
rs77919433	2	0.0182357	-4.0959	2.17974	0.0619651	0.0469179	-0.47247	1.59109	0.766836	-	-	-	-	0.0302384	-0.350414	1.90861	0.854539	0.0179826	-4.93912	3.19783	0.124611
b) Males (n=878)a
		African American (n=126)				European American (n=207)				Japanese American (n=227)				Latino (n=187)				Native Hawaiian (n=131)
Variant	Chrb	EAFa	Beta	SE	P	EAFa	Beta	SE	P	EAFa	Beta	SE	P	EAFa	Beta	SE	P	EAFa	Beta	SE	P
rs79926925	13	-	-	-	-	-	-	-	-	0.035	2.75	1.98	0.17	-	-	-	-	0.025	1.56	3.32	0.64
aAdjusted for age, sex, and race/ethnicity specific principal components 1-4. bChr, chromosome. cEAF, Effect allele frequency.

## Sheet: S4 Table
S4 Table. The association between lead significant and suggestive variants associated with the visceral fat to abdominal area ratio and obesity-related biomarkers in the MEC-APS, in the other sex
a) Femalesa
Variant	Biomarker	N	Betab	SE	P-value
rs2968545	HDL (mg/dL)	916	-0.028	0.059	0.64
	LDL (mg/dL)	914	-0.017	0.052	0.744
	Total Cholesterol (mg/dL)	916	-0.034	0.035	0.329
	Glucose (mg/dL)	916	-0.012	0.0322258	0.71
	HOMA-beta (%)	907	0.11	0.11	0.32
	HOMA-IR	916	-0.017	0.095307	0.86
	CRP (mg/L)	916	0.066	0.23	0.78
	Insulin (microU/mL)	916	0.001	0.083	0.99
	SHBG (nmol/L)	912	0.086	0.072	0.23
	Triglycerides (mg/dL)	916	-0.077	0.06	0.2
	ALT (U/L)	916	-0.082	0.068	0.22
b) Malesa
Variant	Biomarker	N	Betab	SE	P-value
rs79926925	HDL (mg/dL)	897	-0.033	0.09	0.71
	LDL (mg/dL)	894	0.12	0.89	0.19
	Total Cholesterol (mg/dL)	898	0.053	0.062	0.4
	Glucose (mg/dL)	896	0.16	0.048	0.74
	HOMA-beta (%)	894	-0.12	0.17	0.51
	HOMA-IR	896	0.057	0.14	0.69
	CRP (mg/L)	898	-0.05	0.38	0.89
	Insulin (microU/mL)	898	-0.006	0.13	0.96
	SHBG (nmol/L)	895	-0.1	0.97	0.28
	Triglycerides (mg/dL)	898	0.031	0.098	0.75
	ALT (U/L)	898	0.086	0.1	0.41
aAdjusted for age, sex specific principal components 1-4, and total fat mass (kg). b Log unit change per allele increase.

## Sheet: S5 Table
S5 Table. Replication in the Multiethnic Cohort-Adiposity Phenotype Study (MEC-APS) of previously novel significant (P<5x10) variant associations with visceral adipose tissue and the ratio of visceral adipose tissue to subcutaneous adipose tissue													;
First Author	Publication Year	Ancestry	N	VAT measurementa	Phenotypeb	Sexc	Lead variant	Chromosome	Nerest gene	Original study Beta	Original study P-value	MEC-APS Betad,e	MEC-APS P-value
Fox	2012	European	10557	CT	VAT/SAT	sex-combined	rs11118316	1	LYPLA1	-	3.13e-09	-0.0272981	0.916004
				CT	VAT (area and volume)	Female	rs1659258	2	THNSL2	-	1.58e-08	0.209834	0.679181
Chu	2017	African and European	18332	CT and MRI	VATadjBMI (volume)	sex-combined	rs2842895	6	RREB1	-	1.1e-08	-0.0561985	0.865053
				CT and MRI	VATadjBMI (volume)	Female	rs10060123	5	GRAMD3	-	4.5e-08	0.142655	0.703655
				CT	VAT/SAT	sex-combined	rs7374732	3	UBE2E2	-	3.1e-08	-0.153162	0.57244
Hong	2017	Korean	6665	CT	VAT (area)	Female	rs17104731	10	LINC01519	37.77	4.6e-08	0.856779	0.685731
Gao	2018	Mexican Americans	983	CT	VAT (area)	sex-combined	rs2185405	9	GLIS3	-0.9	1.98e-08	-0.315859	0.2011
					VATadjBMI (area)	male	rs12657394	5	SRFBP1	1.09	2.39e-08	0.54314	0.789858
					VATadjBMI (area)	male	rs1002945	7	AHR-SNX13	1.09	1.17e-08	-0.181685	0.635596
Karlsson	2019	white British	325153	predicted VAT from DXA	predicted VAT volume	sex-combined	rs111610668	1	SSU72, C1orf233, MIB2, MMP23B, CDK11B, SLC35E2B	-0.017	2.99e-11	-0.189343	0.330682
				predicted VAT from DXA	predicted VAT volume	sex-combined	rs12739999	1	BAI2	0.0217	5.46e-11	-0.00852998	0.97667
				predicted VAT from DXA	predicted VAT volume	sex-combined	rs3737992	1	KIAA1522, YARS, S100PBP, FNDC5	-0.0198	2.14e-09	-0.216047	0.547069
				predicted VAT from DXA	predicted VAT volume	sex-combined	rs72663503	1	MACF1, OXCT2P1, BMP8A, PPIEL, SNORA55, PABPC4	0.0209	1.65e-12	-0.0365568	0.908667
				predicted VAT from DXA	predicted VAT volume	sex-combined	rs583077	1	HIVEP3	0.0163	5.9e-11	0.257725	0.299911
				predicted VAT from DXA	predicted VAT volume	sex-combined	rs12072739	1	DPYD	0.0181	1.12e-09	-0.204401	0.542118
				predicted VAT from DXA	predicted VAT volume	sex-combined	rs1762509	1	PRMT6	0.0157	2.2e-09	0.281646	0.308561
				predicted VAT from DXA	predicted VAT volume	sex-combined	rs61813293	1	UBQLN4	0.0237	1.93e-11	-0.582099	0.265693
				predicted VAT from DXA	predicted VAT volume	sex-combined	rs11119208	1	ATP5G2P1	0.0151	3.05e-09	0.0791848	0.751355
				predicted VAT from DXA	predicted VAT volume	sex-combined	rs113658831	1	SYT14	0.0236	1.97e-12	0.987079	0.0308686
				predicted VAT from DXA	predicted VAT volume	sex-combined	rs62106258	2	ACP1, FAM150B	-0.0769	1.46e-40	0.536014	0.494491
				predicted VAT from DXA	predicted VAT volume	sex-combined	rs60886478	2	TMEM18	-0.0284	2.77e-09	0.74117	0.112211
				predicted VAT from DXA	predicted VAT volume	sex-combined	rs2949785	2	TTC7A, C2orf61	-0.0177	2.54e-09	-0.917283	0.0101101
				predicted VAT from DXA	predicted VAT volume	sex-combined	rs2859977	2	NRXN1	0.0204	1.11e-09	-0.111032	0.739336
				predicted VAT from DXA	predicted VAT volume	sex-combined	rs10187101	2	NRXN1	-0.0172	2.69e-11	0.110895	0.713311
				predicted VAT from DXA	predicted VAT volume	sex-combined	rs13017207	2	LINC01104	-0.0196	9.17e-15	-0.356846	0.170864
				predicted VAT from DXA	predicted VAT volume	sex-combined	rs778094	2	RNU6-692P	0.015	2.57e-09	-0.060659	0.81762
				predicted VAT from DXA	predicted VAT volume	sex-combined	rs62183012	2	DAPL1	-0.0162	2.97e-09	-0.387797	0.304456
				predicted VAT from DXA	predicted VAT volume	sex-combined	rs6433243	2	EIF2S2P4	0.0162	4.56e-10	0.209394	0.412178
				predicted VAT from DXA	predicted VAT volume	sex-combined	rs3791687	2	ERBB4	0.0191	1.24e-10	0.221083	0.40622
				predicted VAT from DXA	predicted VAT volume	sex-combined	rs4500930	2	SPHKAP	0.0171	5.75e-11	0.165164	0.502166
				predicted VAT from DXA	predicted VAT volume	sex-combined	rs62190394	2	RNU6-613P, TRIP12, RNU6-964P, FBXO36-IT1, FBXO36	0.0219	2.02e-16	0.20344	0.454182
				predicted VAT from DXA	predicted VAT volume	sex-combined	rs13062093	3	ARPP21-AS1, ARPP21	0.0197	1.51e-14	0.0984126	0.714938
				predicted VAT from DXA	predicted VAT volume	sex-combined	rs9867802	3	ULK4	0.0155	2.97e-09	0.253866	0.401624
				predicted VAT from DXA	predicted VAT volume	sex-combined	rs13097150	3	CADPS	0.0154	2.03e-09	0.11555	0.663482
				predicted VAT from DXA	predicted VAT volume	sex-combined	rs62259475y	3	CYP51A1P1	0.016	6.05e-10	-0.432194	0.0978497
				predicted VAT from DXA	predicted VAT volume	sex-combined	rs56398417y	3	HTR1F	-0.0165	7.72e-10	-0.601911	0.0304751
				predicted VAT from DXA	predicted VAT volume	sex-combined	rs4855804	3	NDUFA5P5	0.0161	8.92e-11	-	-
				predicted VAT from DXA	predicted VAT volume	sex-combined	rs62277680y	3	RNU6-712P, PROSP	0.0355	1.66e-09	-0.484964	0.538845
				predicted VAT from DXA	predicted VAT volume	sex-combined	rs1454687	3	NSUN3	0.023	1.49e-20	-0.100372	0.696982
				predicted VAT from DXA	predicted VAT volume	sex-combined	rs6788620	3	HEG1	0.0149	2.82e-09	-0.0328869	0.906217
				predicted VAT from DXA	predicted VAT volume	sex-combined	rs9843340	3	KCNAB1, SSR3	-0.0221	1.74e-10	0.0547375	0.899184
				predicted VAT from DXA	predicted VAT volume	sex-combined	rs9832402	3	NLGN1	-0.017	2.99e-09	-0.0495747	0.853895
				predicted VAT from DXA	predicted VAT volume	sex-combined	rs362307	4	HTT	0.0287	2.04e-09	-0.224135	0.715882
				predicted VAT from DXA	predicted VAT volume	sex-combined	rs66679256	4	LCORL	0.0185	1.29e-13	-0.282789	0.276654
				predicted VAT from DXA	predicted VAT volume	sex-combined	rs9985922	4	SLIT2	0.0239	1.37e-10	0.00609009	0.988902
				predicted VAT from DXA	predicted VAT volume	sex-combined	rs7654647	4	PCAT4, ANTXR2	0.0155	6.86e-10
				predicted VAT from DXA	predicted VAT volume	sex-combined	rs1229984	4	ADH1B	-0.0498	2.84e-09	-0.0892118	0.818438
				predicted VAT from DXA	predicted VAT volume	sex-combined	rs809955	4	MAML3	-0.0158	7.45e-10	-0.153619	0.555962
				predicted VAT from DXA	predicted VAT volume	sex-combined	rs59893724	5	SSBP2	-0.0189	5.29e-11	-0.0641809	0.827672
				predicted VAT from DXA	predicted VAT volume	sex-combined	rs254024	5	RNU6-334P	0.0156	4.19e-10	-0.0833808	0.734405
				predicted VAT from DXA	predicted VAT volume	sex-combined	rs2926864	5	RN7SL177P, GRIA1	0.0175	2.68e-11	0.222124	0.493821
				predicted VAT from DXA	predicted VAT volume	sex-combined	rs9277988	6	TAPBP, ZBTB22, DAXX, MYL8P	0.0233	7.16e-14	-0.564357	0.151357
				predicted VAT from DXA	predicted VAT volume	sex-combined	rs2499468	6	PKHD1	-0.0156	1.98e-09	0.214204	0.489283
				predicted VAT from DXA	predicted VAT volume	sex-combined	rs72995085	6	HIVEP2	-0.0215	3.77e-11	-0.182632	0.688451
				predicted VAT from DXA	predicted VAT volume	sex-combined	7:99178509	7	CPSF4, PTCD1, ATP5J2-PTCD1, ATP5J2, ZNF394, ZNF789, ZKSCAN5, FAM200A, ZNF655	-0.0251	1.3e-13	-	-
				predicted VAT from DXA	predicted VAT volume	sex-combined		7
				predicted VAT from DXA	predicted VAT volume	sex-combined	rs9641499	7	GPR85, LINC00998	-0.0178	1.2e-12	0.0947232	0.387565
				predicted VAT from DXA	predicted VAT volume	sex-combined	rs11776713	8	PURG	-0.0151	1.04e-09	-0.182672	0.488676
				predicted VAT from DXA	predicted VAT volume	sex-combined	rs68169458	8	MCMDC2, SNORD87, SNHG6, TCF24, PPP1R42, COPS5, RNA5SP268, CSPP1, ARFGEF1	0.0169	5.39e-10	-0.38059	0.157422
				predicted VAT from DXA	predicted VAT volume	sex-combined	rs7845090	8	KCNB2	0.0201	3.19e-13	-0.273076	0.303517
				predicted VAT from DXA	predicted VAT volume	sex-combined	rs7822494	8	SLC7A13, WWP1, NTAN1P2, SLC2A3P4, RMDN1, CPNE3	-0.0162	6.53e-11	0.0203843	0.933683
				predicted VAT from DXA	predicted VAT volume	sex-combined	rs1474518	8	TRPS1	-0.0181	6.62e-10	-0.0156589	0.954307
				predicted VAT from DXA	predicted VAT volume	sex-combined	rs2095484	9	SNAPC3	-0.0152	2.37e-09	-0.0392668	0.913753
				predicted VAT from DXA	predicted VAT volume	sex-combined	rs10962547	9	BNC2	0.0236	1.03e-12	0.666202	0.0175291
				predicted VAT from DXA	predicted VAT volume	sex-combined	rs12335914	9	GADD45G	0.016	1.22e-10	0.0823685	0.735284
				predicted VAT from DXA	predicted VAT volume	sex-combined	rs12001634	9	NFIL3	-0.0161	7.88e-10	-0.0952585	0.715348
				predicted VAT from DXA	predicted VAT volume	sex-combined	rs4743930	9	PHF2	0.0171	2.67e-09	0.0870329	0.745129
				predicted VAT from DXA	predicted VAT volume	sex-combined	rs7893571	10	RSU1	-0.0179	1.17e-11	-0.102446	0.740386
				predicted VAT from DXA	predicted VAT volume	sex-combined	rs35972789	10	SEC24C	-0.0396	1.01e-09	-1.2911	0.311214
				predicted VAT from DXA	predicted VAT volume	sex-combined	rs577525	10	CRTAC1	-0.0177	1.52e-12	-0.0683942	0.786223
				predicted VAT from DXA	predicted VAT volume	sex-combined	rs2172131	10	JAKMIP3, DPYSL4	0.0169	1.85e-11	0.0885016	0.763635
				predicted VAT from DXA	predicted VAT volume	sex-combined	rs7942037	11	MPPED2	-0.0169	5.64e-11	-0.711613	0.00533524
				predicted VAT from DXA	predicted VAT volume	sex-combined	rs10896012	11	MALAT1, SNRPGP19, SCYL1, LTBP3, SSSCA1-AS1	0.0224	9.46e-14	-0.112151	0.734252
				predicted VAT from DXA	predicted VAT volume	sex-combined	rs61903695	11	NAALAD2	0.0168	3.04e-09	0.0378896	0.906271
				predicted VAT from DXA	predicted VAT volume	sex-combined	rs719802	11	TTC12	0.0174	7.84e-12	-0.282984	0.278151
				predicted VAT from DXA	predicted VAT volume	sex-combined	rs1784461	11	HYOU1, VPS11, HMBS	0.0157	5.02e-10	-0.0569233	0.833183
				predicted VAT from DXA	predicted VAT volume	sex-combined	rs61910767	11	B3GAT1	-0.0229	6.95e-12	-0.438967	0.328534
				predicted VAT from DXA	predicted VAT volume	sex-combined	rs10774018	12	CACNA1C-IT2, CACNA1C	0.0195	1.1e-10	-0.255039	0.351844
				predicted VAT from DXA	predicted VAT volume	sex-combined	rs704061	12	DUSP6	0.0165	3.94e-11	-0.0797798	0.744896
				predicted VAT from DXA	predicted VAT volume	sex-combined	rs11451718	12	C12orf42	-0.0181	1.29e-11
				predicted VAT from DXA	predicted VAT volume	sex-combined	rs749953	12	WSCD2	-0.0175	2.74e-09	0.139889	0.633381
				predicted VAT from DXA	predicted VAT volume	sex-combined	rs3764002	12	WSCD2	-0.017	1.69e-09	0.578031	0.0406342
				predicted VAT from DXA	predicted VAT volume	sex-combined	rs145350287	12	COX6A1, TRIAP1, RPL31P52, GATC, SRSF9	-0.0424	1.92e-11	-1.85805	0.0826239
				predicted VAT from DXA	predicted VAT volume	sex-combined	rs78719460	12	RPS11P5, GOLGA3, RNU6-327P, CHFR	0.0159	2.83e-09	-0.166756	0.605726
				predicted VAT from DXA	predicted VAT volume	sex-combined	rs1928496	13	LINC01058, UBE2L5P, HMGB1	-0.0211	9.3e-14	0.357508	0.228704
				predicted VAT from DXA	predicted VAT volume	sex-combined	rs7982447	13	LINC00558	0.0208	1.62e-11	0.116232	0.675381
				predicted VAT from DXA	predicted VAT volume	sex-combined	rs112108364	13	MOB1AP1	0.0173	3.27e-10	0.527585	0.153671
				predicted VAT from DXA	predicted VAT volume	sex-combined	13:99119385­	13	FARP1, STK24	-0.0163	2.17e-09	-	-
				predicted VAT from DXA	predicted VAT volume	sex-combined	rs2477467	13	TEX29	0.0181	5.43e-10	-0.129539	0.62956
				predicted VAT from DXA	predicted VAT volume	sex-combined	13:112235850	13	TEX29	0.0189	6.5e-14
				predicted VAT from DXA	predicted VAT volume	sex-combined	rs35697587	14	MDGA2	0.0167	1.62e-11	-0.319582	0.214468
				predicted VAT from DXA	predicted VAT volume	sex-combined	rs217669	14	SNAPC1, COX4I1P1, SYT16	0.0175	3.32e-10	-0.0681261	0.787094
				predicted VAT from DXA	predicted VAT volume	women	rs79733879†	14	KCNH5	0.034	1.24e-09	0.273473	0.682756
				predicted VAT from DXA	predicted VAT volume	sex-combined	rs28473022	14	LINC00523, DLK1	0.0345	1.13e-09	0.306021	0.646776
				predicted VAT from DXA	predicted VAT volume	sex-combined	rs2472297	15	EDC3, CYP1A1, CYP1A2, CSK	0.0166	3.08e-09	0.131039	0.753806
				predicted VAT from DXA	predicted VAT volume	sex-combined	rs2667761	15	LINGO1	-0.0159	7.27e-10	0.0829731	0.732652
				predicted VAT from DXA	predicted VAT volume	sex-combined	rs62007782	15	LINGO1	-0.0174	5.44e-10	-0.386648	0.336037
				predicted VAT from DXA	predicted VAT volume	sex-combined	rs13337177	16	MIR4516, PKD1, MIR3180-5, RAB26	-0.0228	2.02e-12	-0.172179	0.63509
				predicted VAT from DXA	predicted VAT volume	sex-combined	rs11640322	16	RNA5SP404	0.0167	8.8e-10	-0.479589	0.105322
				predicted VAT from DXA	predicted VAT volume	sex-combined	rs112506159	16	TNRC6A	-0.0211	6.54e-14	-	-
				predicted VAT from DXA	predicted VAT volume	sex-combined	rs2962082	16	UBE2FP2	-0.0154	6.72e-10	-0.340849	0.182763
				predicted VAT from DXA	predicted VAT volume	sex-combined	rs11864188	16	PKD1L3, ATP5A1P3, DHODH	-0.0165	5.23e-10	-	-
				predicted VAT from DXA	predicted VAT volume	sex-combined	rs4239060	17	RTN4RL1	-0.0256	8.98e-16	-0.800088	0.0195864
				predicted VAT from DXA	predicted VAT volume	sex-combined	rs8074454	17	RNA5SP434, ZZEF1, CYB5D2, ANKFY1	0.0174	3.75e-11	-0.471503	0.0645087
				predicted VAT from DXA	predicted VAT volume	sex-combined	rs2020942	17	SLC6A4	0.0152	2.28e-09	0.151393	0.603767
				predicted VAT from DXA	predicted VAT volume	sex-combined	rs591939	17	HSD17B1P1, HSD17B1, COASY, MLX, PSMC3IP, FAM134C, TUBG1	0.019	2.89e-11	0.125536	0.688798
				predicted VAT from DXA	predicted VAT volume	sex-combined	rs9911991	17	HDAC5, RNU6-131P, C17orf53, ASB16, ASB16-AS1, TMUB2, ATXN7L3	0.0191	8.83e-11	0.328641	0.196336
				predicted VAT from DXA	predicted VAT volume	sex-combined	rs112154095	18	HRH4, RAC1P1	-0.0199	4.3e-10	-	-
				predicted VAT from DXA	predicted VAT volume	sex-combined	rs7243566	18	SDCCAG3P1, FAM60CP, RNU6-567P	-0.0169	3.2e-09	-0.518685	0.137282
				predicted VAT from DXA	predicted VAT volume	sex-combined	rs56356382	19	ZBTB7A	-0.0217	6.51e-12	-0.152132	0.676237
				predicted VAT from DXA	predicted VAT volume	sex-combined	rs3787075	20	ENTPD6	0.0178	1.26e-11	0.064626	0.810749
				predicted VAT from DXA	predicted VAT volume	sex-combined	rs76040172	21	SSR4P1, ADARB1	-0.0451	2.6e-16	-0.21879	0.660257
Agrawal	MedRxiv preprint	white British	38965	MRI	VATadjBMI (volume)	sex-combined	rs35932591	2	LINC01101	0.061	3.8e-08	0.325133	0.261443
					VATadjBMI (volume)	sex-combined	rs1329254	10	GPR158	0.042	1.4e-08	0.676957	0.0284403
					VATadjBMI (volume)	sex-combined	rs7933253	11	LOC102724265	0.098	3e-09	0.684239	0.16724
					VATadjBMI (volume)	female	rs1500714	3	ARHGEF3	0.081	1.8e-08	0.0450541	0.938578
aCT, Computed tomography, MRI, Magnetic resonance imaging, VAT, Visceral adipose tissue, SAT, Subcutanous adipose tissue, DXA, Dual-energy X-ray absorptiometry. bBMI, Body mass index. cValidation betas and P-values from MEC-APS were examined in the same sex (sex-combined, male, female) as the original study. dMEC-APS Beta used the same effect allele as the original study. eDirection of beta can b…
